# Supplementary material for: The Ultimate List of the Most Frightening and Disgusting Animals: Negative Emotions Elicited by Animals in Central European Respondents
Source: Animals (Basel). 2021 Mar 9;11(3):747. doi: 10.3390/ani11030747 (PMC7999229; doi:10.3390/ani11030747)
Supplement: Supplementary file 1 [file animals-11-00747-s001.zip]

Archive with 5 entries (5 files):
- FigureS1.pdf
- FigureS2.tif
- FigureS3.tif
- TableS1.xls
- TableS2.xls
