# Supplementary material for: The Ultimate List of the Most Frightening and Disgusting Animals: Negative Emotions Elicited by Animals in Central European Respondents
Source: Animals (Basel). 2021 Mar 9;11(3):747. doi: 10.3390/ani11030747 (PMC7999229; doi:10.3390/ani11030747)
Supplement: Supplementary file 1 [file animals-11-00747-s001.zip › TableS1.xls]

## Sheet: a) Set I (fear)
TableS1 a). List of species and picture sources used in the study as visual stimuli in Set I.
Fear	Species	Common name	Autor of photo	Source
1	Diceros bicornis	Black rhinoceros	Jonathunder	https://commons.wikimedia.org/wiki/File:Diceros_bicornis.jpg
2	Hippopotamus amphibius	Hippopotamus	Archive of Zoo Prague	by author
3	Loxodonta africana	African elephant	Rory Currin	https://pixabay.com/cs/photos/slon-voln%C4%9B-%C5%BEij%C3%ADc%C3%ADch-%C5%BEivo%C4%8Dich%C5%AF-savec-3093096/
4	Syncerus caffer	African buffalo	Flowcomm	https://www.flickr.com/photos/flowcomm/14800705079/
5	Panthera leo	Lion	Egon Wegh	https://www.flickr.com/photos/10233859@N00/9056224701/
6	Crocuta crocuta	Spotted hyena	Karen	https://www.flickr.com/photos/26686573@N00/1492973643/in/album-72157601895063530/
7	Canis lupus	Grey wolf	Cloudtail	https://www.flickr.com/photos/57256462@N07/40435159952
8	Ursus arctos	Brown bear	Rigelus	https://commons.wikimedia.org/wiki/File:Ursus_arctos_beringianus.jpg
9	Carcharodon carcharias	Great white shark	Rodrigo Friscione	https://www.gettyimages.com/detail/photo/great-white-shark-swimming-in-pacific-ocean-water-royalty-free-image/551984517
10	Pygocentrus nattereri	Red piranha	Mark Bowler	https://www.gettyimages.ae/detail/photo/red-bellied-piranha-in-the-amazonian-varzea-high-res-stock-photography/128577002
11	Sphyraena barracuda	Great barracuda	Mark Rosenstein	https://www.flickr.com/photos/14233971@N04/7634695934/
12	Hydrocynus goliath	Goliath tigerfish	Thomasz Doroni	https://www.zoochat.com/community/media/goliath-african-tigerfish-hydrocynus-goliath-april-2015.290466/full?d=1429475985
13	Struthio camelus	Common ostrich	Flightlog	https://www.flickr.com/photos/flightlog/36044456336/
14	Balaeniceps rex	Shoebill	Leyo	https://commons.wikimedia.org/wiki/File:Balaeniceps_rex_Zoo_Z%C3%BCrich_1.jpg
15	Harpia harpyja	Harpy eagle	Marky Prior	https://fromalaskatobrazil.files.wordpress.com/2012/02/harpy-eagle-in-belize-zoo.jpg
16	Haliaeetus albicilla	White-tailed eagle	Karlo	https://commons.wikimedia.org/wiki/File:Haliaeetus_albicilla_-captive-8a.jpg
17	Crocodylus niloticus	Nile crocodile	Terry Allen	https://www.flickr.com/photos/130819462@N04/39457545801/
18	Macrochelys temminckii	Alligator snapping turtle	Jake Scott	https://www.flickr.com/photos/tamers1/5066454861/in/album-72157636443498665/
19	Micrurus surinamensis	Aquatic coral snake	Jake Scott	https://www.flickr.com/photos/tamers1/8448813257/in/album-72157636450572534/
20	Crotalus atrox	Western diamondback rattlesnake	Chad M. Lane	http://www.californiaherps.com/snakes/images/catroximpclane410.jpg
21	Heterometrus petersii	Black forest scorpion	Vít Lukáš	http://www.nasepraha.cz/data/USR_099_DEFAULT/Velestir_granuloklepety.jpg
22	Gluvia dorsalis	Iberian solifuge	Joe Lapp	https://www.flickr.com/photos/arachnojoe/8640624077/
23	Latrodectus sp.	Southern black widow	Thomas Shahan	https://www.flickr.com/photos/49580580@N02/26866722472/
24	Birgus latro	Coconut crab	Wildlife Service Pacific Region	https://www.flickr.com/photos/usfwspacific/4945529831/
25	Vespa crabro	European hornet	Judy Gallagher	https://www.flickr.com/photos/52450054@N04/15017076417/
26	Megascolia maculata	Mammoth wasp	Otmar Vahala	https://www.biolib.cz/IMG/GAL/BIG/89204.jpg
27	Lucanus cervus	Stag beetle	Lokilech	https://commons.wikimedia.org/wiki/File:Hirschk%C3%A4fer%C3%9Cbach.jpg
28	Platymeris biguttata	White spotted assassin bug	Nick Johnson	https://www.flickr.com/photos/baltico_studios/3260178855/in/album-72157607276056092/
29	Ailurus fulgens	Red panda	Mathias Appel	https://www.flickr.com/photos/mathiasappel/albums/72157651981427319
30	Papilio machaon	Old world swallowtail (butterfly)	Marcello Consolo	https://www.flickr.com/photos/marcelloconsolo/15589058338/in/
31	Spalax ehrenbergi	Middle East blind mole-rat	J. Villaluenga	http://burujon.es/?attachment_id=223
32	Xenotyphlops grandidieri	Madagascar blind snake	Frank Glaw	https://io9.gizmodo.com/5507003/the-wormlike-snake-from-a-land-that-no-longer-exists
33	Ailuropoda melanoleuca	Giant panda	Miroslav Heráň	https://www.biolib.cz/IMG/GAL/BIG/213438.jpg
34	Panthera tigris	Tiger	Petra Poláková	by author

## Sheet: b) Set II (disgust)
TableS1 b). List of species and picture sources used in the study as visual stimuli in Set II.
Disgust	Species	Common name	Autor of photo	Source
1	Heterocephalus glaber	Naked mole-rat	Meghan Murphy	https://www.flickr.com/photos/nationalzoo/6257900180/in/album-72157627923597744/
2	Rattus norvegicus	Norway rat	Markéta Janovcová	https://www.flickr.com/photos/97671958@N03/49956062971/
3	Vampyressa pusilla	Little yellow-eared bat	Karin Schneeberger	https://commons.wikimedia.org/wiki/File:Vampyressa_pusilla.jpg
4	Atherurus africanus	Africane brush-tailed porcupine	Miroslav Heráň	https://www.biolib.cz/IMG/GAL/BIG/221601.jpg
5	Nasikabatrachus sahyadrensis	Pig-nosed frog	Karthickbala	https://commons.wikimedia.org/wiki/File:Nasikabatrachus_sahyadrensis.jpg
6	Pipa pipa	Suriname toad	Jacob Loyacano	https://www.flickr.com/photos/fins72/24666994542/in/album-72157661970539094/
7	Bipes biporus	Mexican mole lizard	Tim Burkhardt	http://www.come-sundown.com/blog/2018/1/30/yskdfqblyiops4wq1cvzncbdydlpn2
8	Austrotyphlops pinguis	Rotund blind snake	Jordan Vos	https://www.flickr.com/photos/27897324@N07/8320922500/
9	Gymnogyps californianus	California condor	Mark Schocken	https://www.flickr.com/photos/hyalella/36520257952/in/album-72157688341400345/
10	Numida meleagris	Helmeted guineafowl	NH53	https://www.flickr.com/photos/nh53/5064009991/
11	Lophius piscatorius	Angler fish	Emőke Dénes	https://commons.wikimedia.org/wiki/File:Hal_-_Lophius_piscatorius.jpg
12	Lampetra planeri	Brook lamprey	Lubomír Hlásek	http://hlasek.com/lampetra_planeri_hf0323.html
13	Pediculus humanus	Head louse	Gilles San Martin	https://www.flickr.com/photos/sanmartin/4900867458/
14	Cimex leuctularius	Bed bug	František Šaržík	https://www.biolib.cz/cz/taxonimage/id296346/?taxonid=72363&type=1
15	Pulex irritans	Human flea	Cosmin O. Manci	https://www.alamy.com/stock-photo-pulex-irritans-isolated-on-a-white-background-34699495.html
16	Ixodes ricinus	Castor bean tick (engorged)	Gbohne	https://www.flickr.com/photos/gbohne/27673122211/
17	Lumbricus terrestris	Earthworm	Markéta Janovcová	https://www.flickr.com/photos/97671958@N03/49956060861/
18	Hirudo medicinalis	European medicinal leech	GlebK	https://commons.wikimedia.org/wiki/File:Sucking_leech.jpg
19	Toxocara sp.	Feline roundworm	Markéta Janovcová	https://www.flickr.com/photos/97671958@N03/49955560273/
20	Taenia saginata	Beef tapeworm	James H. Robinson	https://www.sciencephoto.com/media/103980/view
21	Tabanus bromius	Band-eyed brown horsefly	Francisco Welter Schultes	http://www.animalbase.uni-goettingen.de/zooweb/servlet/AnimalBase/home/picture?id=18601
22	Lymantria dispar	Gypsy moth	Anita Gould	https://www.flickr.com/photos/anitagould/19595226153/
23	Eristalis tenax (larvae)	Rat-tailed maggot	Claire Hamilton	https://www.jungledragon.com/image/24523/rat-tailed_maggot.html
24	Melolontha melolontha (larvae)	Cockchafer grub	Rasbak	https://commons.wikimedia.org/wiki/File:Meikeverlarven_%28Melolontha_melolontha%29.jpg
25	Hermetia illucens (larvae)	Black soldier fly (larva)	Marcello Consolo	https://www.flickr.com/photos/marcelloconsolo/20737654056/
26	Ethmostigmus trigonopodus	Blue ring centipede	Frupus	https://www.flickr.com/photos/frupus/16836087841/
27	Aptostichus sp.	Trapdoor spider	Marschal Hedin	https://www.flickr.com/photos/23660854@N07/3907864909/in/album-72157622568503785/
28	Periplaneta americana	American cockroach	Tyus Ma	https://www.flickr.com/photos/tyus_ma/21184404799/
29	Ursus maritimus	Polar bear	Archive of Zoo Prague	by author
30	Crotalus cerastes	Sidewinder rattlesnake	Alice Abela	https://www.flickr.com/photos/44150996@N06/6107464943/in/album-72157623386551639/
31	Oryctolagus cuniculus	European rabbit	Ingeborg van Leeuwen	https://www.flickr.com/photos/ivl_wildlife_photography/4682536408/
32	Iphiclides podalirius	Scarce swallowtail (butterfly)	Silvano Albero	https://commons.wikimedia.org/wiki/File:Iphiclides_Podalirius.JPG
33	Ailuropoda melanoleuca	Giant panda	Miroslav Heráň	https://www.biolib.cz/IMG/GAL/BIG/213438.jpg
34	Panthera tigris	Tiger	Petra Poláková	by author
