# Supplementary material for: The Ultimate List of the Most Frightening and Disgusting Animals: Negative Emotions Elicited by Animals in Central European Respondents
Source: Animals (Basel). 2021 Mar 9;11(3):747. doi: 10.3390/ani11030747 (PMC7999229; doi:10.3390/ani11030747)
Supplement: Supplementary file 1 [file animals-11-00747-s001.zip › TableS2.xls]

## Sheet: a) Set I (fear)
TableS2 a). List of species in set I and descriptive statictics for each animal. The columns F show square root arcsine-transformed ranks for fear evaluation, the columns G (standart error), H (minimum) and I (maximum) their descriptive statistics. The columns J show sum of chosen for each species, next columns (K,L and M) show chosen in the first three places. In the next columns are added infor…
Fear	Species	Common name	Order	Category	Meanarcsin	SE	Min	Max	Chosen	1st place	2nd place	3rd place	Weight group	Venomous	Dangerous
1	Diceros bicornis	Black rhinoceros	Perissodactyla	ungulates	0.60314	0.01770	0.00000	1.21519	117	2	4	4	extralarge	no	yes
2	Hippopotamus amphibius	Hippopotamus	Artiodactyla	ungulates	0.59915	0.01965	0.00000	1.26451	115	2	5	8	extralarge	no	yes
3	Loxodonta africana	African elephant	Proboscidea	ungulates	0.77179	0.02312	0.00000	1.57079	83	1	1	0	extralarge	no	yes
4	Syncerus caffer	African buffalo	Artiodactyla	ungulates	0.76466	0.01808	0.00000	1.26451	85	2	1	3	extralarge	no	yes
5	Panthera leo	Lion	Carnivora	carnivoran	0.45961	0.02029	0.00000	1.21519	127	9	13	14	large	no	yes
6	Crocuta crocuta	Spotted hyena	Carnivora	carnivoran	0.59168	0.01717	0.00000	1.39582	116	1	4	3	large	no	yes
7	Canis lupus	Grey wolf	Carnivora	carnivoran	0.67322	0.01775	0.17496	1.39582	105	0	2	1	large	no	yes
8	Ursus arctos	Brown bear	Carnivora	carnivoran	0.46508	0.01969	0.00000	1.13028	131	8	18	10	large	no	yes
9	Carcharodon carcharias	Great white shark	Lamniformes	fish	0.27683	0.02030	0.00000	1.17097	148	54	12	10	extralarge	no	yes
10	Pygocentrus nattereri	Red piranha	Characiformes	fish	0.68661	0.02034	0.17496	1.32205	103	0	11	1	medium	no	yes
11	Sphyraena barracuda	Great barracuda	Scombriformes	fish	0.83793	0.01753	0.17496	1.32205	62	0	1	1	medium	no	no
12	Hydrocynus goliath	Goliath tigerfish	Characiformes	fish	0.95365	0.01798	0.24874	1.57079	42	0	0	2	large	no	no
13	Struthio camelus	Common ostrich	Struthioniformes	bird	0.85493	0.01654	0.00000	1.39582	66	1	1	0	large	no	yes
14	Balaeniceps rex	Shoebill	Pelecaniformes	bird	1.02161	0.01331	0.58294	1.39582	24	0	0	0	medium	no	no
15	Harpia harpyja	Harpy eagle	Accipitriformes	bird	0.91356	0.01364	0.39981	1.39582	42	0	0	0	medium	no	yes
16	Haliaeetus albicilla	White-tailed eagle	Accipitriformes	bird	0.95056	0.01415	0.24874	1.39582	37	0	0	1	medium	no	no
17	Crocodylus niloticus	Nile crocodile	Crocodylia	reptile	0.40943	0.01620	0.00000	0.89227	142	11	16	14	extralarge	no	yes
18	Macrochelys temminckii	Alligator snapping turtle	Testudines	reptile	0.79026	0.01931	0.00000	1.32205	73	1	1	5	large	no	yes
19	Micrurus surinamensis	Aquatic coral snake	Squamata	reptile	0.57385	0.02174	0.00000	1.32205	122	3	9	12	small	yes	yes
20	Crotalus atrox	Western diamondback rattlesnake	Squamata	reptile	0.44691	0.01980	0.00000	1.13028	141	17	14	12	medium	yes	yes
21	Heterometrus petersii	Black forest scorpion	Scorpiones	arachnid	0.53416	0.01968	0.00000	1.09216	125	8	5	16	small	yes	yes
22	Gluvia dorsalis	Iberian solifuge	Solifugae	arachnid	0.65462	0.02538	0.00000	1.39582	97	7	13	6	extrasmall	no	no
23	Latrodectus mactans	Southern black widow	Araneae	arachnid	0.52882	0.02557	0.00000	1.32205	120	20	11	7	extrasmall	yes	yes
24	Birgus latro	Coconut crab	Decapoda	arachnid	0.92981	0.02089	0.00000	1.39582	48	1	0	0	medium	no	no
25	Vespa crabro	European hornet	Hymenoptera	insect	0.84015	0.02313	0.00000	1.32205	61	3	1	3	extrasmall	yes	yes
26	Megascolia maculata	Mammoth wasp	Hymenoptera	insect	0.95687	0.02308	0.17496	1.39582	45	0	4	1	extrasmall	yes	yes
27	Lucanus cervus	Stag beetle	Coleoptera	insect	1.10159	0.02078	0.24874	1.57079	22	1	0	2	small	no	no
28	Platymeris biguttata	White spotted assassin bug	Hemiptera	insect	0.99297	0.02019	0.24874	1.39582	32	0	0	1	extrasmall	yes	no
29	Ailurus fulgens	Red panda	Carnivora	non-fear evoking	1.21784	0.01604	0.47863	1.57079	9	0	0	0	medium	no	no
30	Papilio machaon	Old world swallowtail (butterfly)	Lepidoptera	non-fear evoking	1.48585	0.01264	0.44051	1.57079	2	0	0	0	extrasmall	no	no
31	Spalax ehrenbergi	Middle East blind mole-rat	Rodentia	non-fear evoking	1.22721	0.01811	0.00000	1.57079	7	1	0	0	small	no	no
32	Xenotyphlops grandidieri	Madagascar blind snake	Squamata	non-fear evoking	1.07385	0.02854	0.00000	1.57079	34	4	0	2	small	no	no
33	Ailuropoda melanoleuca	Giant panda	Carnivora	non-fear evoking	1.01404	0.02198	0.35561	1.57079	35	0	0	0	large	no	no
34	Panthera tigris	Tiger	Carnivora	carnivoran	0.50114	0.02195	0.00000	1.39582	128	3	11	17	large	no	yes

## Sheet: b) Set II (disgust)
TableS2 a). List of species in set II and descriptive statictics for each animal. The columns F show square root arcsine-transformed ranks for disgust evaluation, the columns G (standart error), H (minimum) and I (maximum) their descriptive statistics. The columns J show sum of chosen for each species, next columns (K, L and M) show chosen in the first three places. In the next columns are added …
Disgust	Species	Common name	Order	Category	Meanarcsin	SE	Min	Max	Chosen	1st place	2nd place	3rd place	Weight group	Risk for health
1	Heterocephalus glaber	Naked mole-rat	Rodentia	mammal	0.75291	0.02373	0.00000	1.39582	70	7	4	3	small	no
2	Rattus norvegicus	Norway rat	Rodentia	mammal	1.02412	0.01948	0.00000	1.57079	25	4	0	1	medium	yes
3	Vampyressa pusilla	Little yellow-eared bat	Chiroptera	mammal	1.01362	0.01426	0.30627	1.57079	31	0	0	0	small	yes
4	Atherurus africanus	Africane brush-tailed porcupine	Rodentia	mammal	0.92133	0.01457	0.17496	1.32205	40	0	1	0	large	no
5	Nasikabatrachus sahyadrensis	Pig-nosed frog	Anura	amphibian	0.60034	0.02101	0.00000	1.02132	96	11	4	8	medium	no
6	Pipa pipa	Suriname toad	Anura	amphibian	0.75156	0.01736	0.00000	1.13028	75	1	6	2	medium	no
7	Bipes biporus	Mexican mole lizard	Squamata	reptile	0.49376	0.01627	0.00000	0.98785	126	6	5	12	medium	no
8	Austrotyphlops pinguis	Rotund blind snake	Squamata	reptile	0.68896	0.01784	0.17496	1.57079	90	0	4	2	medium	no
9	Gymnogyps californianus	California condor	Cathartiformes	bird	0.99403	0.01224	0.17496	1.26451	28	1	1	1	large	no
10	Numida meleagris	Helmeted guineafowl	Galliformes	bird	1.12735	0.01152	0.39981	1.57079	9	0	0	0	large	no
11	Lophius piscatorius	Angler fish	Lophiiformes	fish	0.74913	0.01533	0.17496	1.17097	72	0	1	4	large	no
12	Lampetra planeri	Brook lamprey	Petromyzontiformes	fish	0.87831	0.01312	0.35561	1.57079	49	0	0	0	small	no
13	Pediculus humanus	Head louse	Phthiraptera	ectoparasite	0.47006	0.01621	0.00000	0.98785	132	6	9	13	extrasmall	yes
14	Cimex leuctularius	Bed bug	Hemiptera	ectoparasite	0.65285	0.01667	0.00000	1.13028	97	4	2	2	extrasmall	yes
15	Pulex irritans	Human flea	Siphonaptera	ectoparasite	0.59409	0.01595	0.17496	1.09216	111	0	3	8	extrasmall	yes
16	Ixodes ricinus	Castor bean tick (engorged)	Ixodida	ectoparasite	0.37149	0.01924	0.00000	1.21519	137	23	17	15	extrasmall	yes
17	Lumbricus terrestris	Earthworm	Opisthopora	worm	0.67263	0.01946	0.00000	1.26451	91	2	4	4	small	no
18	Hirudo medicinalis	European medicinal leech	Arhynchobdellida	worm	0.45182	0.01601	0.00000	1.17097	129	6	12	12	extrasmall	yes
19	Toxocara sp.	Feline roundworm	Ascaridida	worm	0.46838	0.01797	0.00000	1.13028	133	7	13	11	extrasmall	yes
20	Taenia saginata	Beef tapeworm	Cyclophyllidea	worm	0.31322	0.01654	0.00000	0.95531	150	27	27	15	small	yes
21	Tabanus bromius	Band-eyed brown horsefly	Diptera	arthropod	0.90338	0.01285	0.24874	1.26451	47	0	0	1	extrasmall	yes
22	Lymantria dispar	Gypsy moth	Lepidoptera	arthropod	1.02111	0.01229	0.30627	1.57079	22	0	1	0	extrasmall	no
23	Eristalis tenax (larvae)	Rat-tailed maggot	Diptera	arthropod	0.56159	0.01557	0.17496	1.26451	119	1	7	7	extrasmall	no
24	Melolontha melolontha (larvae)	Cockchafer grub	Coleoptera	arthropod	0.45249	0.01626	0.00000	0.98785	128	9	11	11	extrasmall	no
25	Hermetia illucens (larvae)	Black soldier fly (larva)	Diptera	arthropod	0.52375	0.01244	0.00000	0.92351	127	1	6	4	extrasmall	no
26	Ethmostigmus trigonopodus	Blue ring centipede	Scolopendromorpha	arthropod	0.45811	0.01921	0.00000	0.98785	124	16	12	8	small	yes
27	Aptostichus sp.	Trapdoor spider	Araneae	arthropod	0.54223	0.02483	0.00000	1.13028	104	25	4	5	extrasmall	no
28	Periplaneta americana	American cockroach	Blattodea	arthropod	0.76203	0.01491	0.00000	1.17097	74	1	0	0	extrasmall	no
29	Ursus maritimus	Polar bear	Carnivora	non-disgust evoking	1.28036	0.00944	0.73988	1.57079	1	0	0	0	extralarge	no
30	Crotalus cerastes	Sidewinder rattlesnake	Squamata	non-disgust evoking	0.89262	0.02166	0.00000	1.57079	50	2	2	4	medium	yes
31	Oryctolagus cuniculus	European rabbit	Lagomorpha	non-disgust evoking	1.41586	0.01272	0.58294	1.57079	2	0	0	0	large	no
32	Iphiclides podalirius	Scarce swallowtail (butterfly)	Lepidoptera	non-disgust evoking	1.26283	0.01602	0.17496	1.57079	1	0	1	0	extrasmall	no
33	Ailuropoda melanoleuca	Giant panda	Carnivora	non-disgust evoking	1.32114	0.01136	0.61547	1.57079	1	0	0	0	extralarge	no
34	Panthera tigris	Tiger	Carnivora	non-disgust evoking	1.31591	0.01207	0.58294	1.57079	4	0	0	0	extralarge	no
